# Supplementary material for: Immunological detection of pyrazine-2-carboxylic acid for the detection of pyrazinamide resistance in Mycobacterium tuberculosis
Source: PLoS One. 2020 Nov 5;15(11):e0241600. doi: 10.1371/journal.pone.0241600 (PMC7643994; doi:10.1371/journal.pone.0241600)
Supplement: S1 Table — ODs conforming POA curve. (XLSX) [file pone.0241600.s001.xlsx]

## Sheet: Hoja1
POA
mg/mL	OD
0.175	0.951
0.234375	0.95
0.35	0.945
0.46875	0.928
0.7	0.837
0.9375	0.664
1.4065	0.374
1.875	0.25
2.813	0.176
3.75	0.156
