# Supplementary material for: Immunological detection of pyrazine-2-carboxylic acid for the detection of pyrazinamide resistance in Mycobacterium tuberculosis
Source: PLoS One. 2020 Nov 5;15(11):e0241600. doi: 10.1371/journal.pone.0241600 (PMC7643994; doi:10.1371/journal.pone.0241600)
Supplement: S2 Table — ODs obtained in the titration of the antibody when PLB was added to the bottom of the well. (XLSX) [file pone.0241600.s002.xlsx]

## Sheet: Hoja1
	Dilution of antiserum	OD
	1:100	3.16
	1:500	2.48
	1:1000	2.03
	1:2500	1.77
	1:5000	1.06
	1:10000	0.88
	1:15000	0.81
